# Supplementary material for: A Heatmap-Based Risk–Benefit Assessment of Traditional and Processed Meat Products
Source: Foods. 2026 Feb 12;15(4):661. doi: 10.3390/foods15040661 (PMC12939101; doi:10.3390/foods15040661)
Supplement: Supplementary file 1 [file foods-15-00661-s001.zip]

Archive with 1 entries (1 files):
- foods-4094600-supplementary.pdf
